# Supplementary material for: Disease vocabulary size as a surrogate marker for physicians’ disease knowledge volume
Source: PLoS One. 2018 Dec 27;13(12):e0209551. doi: 10.1371/journal.pone.0209551 (PMC6307700; doi:10.1371/journal.pone.0209551)
Supplement: S3 File — (XLS) [file pone.0209551.s004.xls]

## Sheet: Figure 4 (years)
	count	mean	starndard_error	sum_of_squares
1-2	45	0.464444	0.0163316	0.528111
3-5	7	0.535714	0.0484452	0.0985714
6-10	7	0.464286	0.0282722	0.0335714
11-20	19	0.444737	0.0341768	0.399474
>21	23	0.506522	0.0314825	0.501522
Total	102	0.47549	0.012593	1.63373

## Sheet: Figure 5 (speciality)
	count	mean	starndard_error	sum_of_squares
General internal medicine	19	0.528947	0.0263012	0.236579
Respiratory medicine	3	0.516667	0.0333333	0.00666667
Cardiology	5	0.42	0.0339116	0.023
Gastroenterology	3	0.416667	0.133333	0.106667
Nephrology	1	0.65		0
Neurology	3	0.566667	0.0166667	0.00166667
Diabetology	4	0.475	0.0478714	0.0275
Hematology	1	0.6		0
Infectious diseases	2	0.55	0.2	0.08
Rheumatology	1	0.4		0
Pediatrics	2	0.45	0.05	0.005
Ophthalmology	0
Dermatology	1	0.4		0
Urology	0
Obstetrics and gynecology	0
Otorhinolaryngology	0
Orthopedic surgery	1	0.4		0
Surgery	2	0.625	0.125	0.03125
Psychiatry	1	0.45		0
Resident	38	0.455263	0.0182629	0.468947
Radiology	0
Pathology	3	0.533333	0.145297	0.126667
Emergency medicine	1	0.6		0
Anesthesiology	0
Other	11	0.390909	0.039207	0.169091
Total	102	0.47549	0.012593	1.63373

## Sheet: Figure 6 (speciality_category)
	count	mean	starndard_error	sum_of_squares
Internal medicine	44	0.504545	0.018162	0.624091
Surgical medicine	4	0.5125	0.0826009	0.081875
Psychiatry	1	0.45		0
Resident	38	0.455263	0.0182629	0.468947
Other	15	0.433333	0.0421637	0.373333
Total	102	0.47549	0.012593	1.63373

## Sheet: Figure 7 (certification)
	count	mean	starndard_error	sum_of_squares
None	59	0.471186	0.015059	0.776017
Registered (anesthesiologist)	0
Board certified	10	0.535	0.0408588	0.15025
Fellow	19	0.457895	0.0410504	0.576316
Senior fellow	14	0.475	0.0220825	0.08875
Total	102	0.47549	0.012593	1.63373

## Sheet: Figure 8 (inst_type)
	count	mean	starndard_error	sum_of_squares
Primary care	3	0.4	0.125831	0.095
Hospital	33	0.454545	0.0246532	0.641818
Teritiary referral hospital	55	0.487273	0.0163206	0.791091
Other	2	0.475	0.075	0.01125
Total	102	0.47549	0.012593	1.63373

## Sheet: Figure 9 (histogram)
	f_h	f_na
0.000-0.077	0	70
0.077-0.154	3	21
0.154-0.231	1	7
0.231-0.308	6	2
0.308-0.385	7	0
0.385-0.462	33	1
0.462-0.538	19	1
0.538-0.615	25	0
0.615-0.692	2	0
0.692-0.769	4	0
0.769-0.846	1	0
0.846-0.923	1	0
0.923-1.000	0	0
